# Supplementary material for: Defining Optimal Nutrition Behaviors to Determine Benefit–Cost Ratio of Federal Nutrition Education Programs
Source: Nutrients. 2025 Sep 27;17(19):3076. doi: 10.3390/nu17193076 (PMC12525610; doi:10.3390/nu17193076)
Supplement: Supplementary file 1 [file nutrients-17-03076-s001.zip]

Archive with 3 entries (3 files):
- nutrients-3820631-supplementary material S1.pdf
- nutrients-3820631-supplementary material S2.pdf
- nutrients-3820631-supplementary material S3.pdf
